# Supplementary material for: Image-Guided Liver Stereotactic Body Radiotherapy Using VMAT and Real-Time Adaptive Tumor Gating: Evaluation of the Efficacy and Toxicity for Hepatocellular Carcinoma
Source: Cancers (Basel). 2021 Sep 28;13(19):4853. doi: 10.3390/cancers13194853 (PMC8507769; doi:10.3390/cancers13194853)
Supplement: Supplementary file 1 [file cancers-13-04853-s001.zip]

Archive with 1 entries (1 files):
- cancers-1369045-supplementary.pdf
